# Supplementary material for: Diversity of Potential Resistance Mechanisms in Honey Bees (Apis mellifera) Selected for Low Population Growth of the Parasitic Mite, Varroa destructor
Source: Insects. 2025 Apr 4;16(4):385. doi: 10.3390/insects16040385 (PMC12027846; doi:10.3390/insects16040385)
Supplement: Supplementary file 1 [file insects-16-00385-s001.zip]

Archive with 1 entries (1 files):
- insects-3524869-supplementary.pdf
